# Supplementary material for: Optimizing Dacarbazine Therapy: Design of a Laser-Triggered Delivery System Based on β-Cyclodextrin and Plasmonic Gold Nanoparticles
Source: Pharmaceutics. 2023 Jan 30;15(2):458. doi: 10.3390/pharmaceutics15020458 (PMC9960602; doi:10.3390/pharmaceutics15020458)
Supplement: Supplementary file 1 [file pharmaceutics-15-00458-s001.zip]

Archive with 1 entries (1 files):
- pharmaceutics-2150238-supplementary.pdf
